# Supplementary material for: Protein Profiling of RGS6, a Pleiotropic Gene Implicated in Numerous Neuropsychiatric Disorders, Reveals Multi-Isoformic Expression and a Novel Brain-Specific Isoform
Source: eNeuro. 2022 Jan 18;9(1):ENEURO.0379-21.2021. doi: 10.1523/ENEURO.0379-21.2021 (PMC8805202; doi:10.1523/ENEURO.0379-21.2021)
Supplement: Extended Data Figure 4-1 — Predicted molecular weights of known RGS6 isoforms. This table may be used as a reference for determining the putative identities of RGS6 protein bands present on Western blotting. Download Figure 4-1, XLS file. [file enu-eN-NWR-0379-21-s02.xls]

## Sheet: Supplemental Table 1
		RGS6 Designation	# Amino Acids	Predicted Molecular Weight (kDa)
	1	RGS6Lα1(+GGL)	490	56512
	2	RGS6Lα2(+GGL)	472	54423
	3	RGS6Lβ1(+GGL)	485	56138
	4	RGS6Lβ2(+GGL)	467	54049
	5	RGS6Lγ(+GGL)	480	55614
	6	RGS6Lδ(+GGL)	477	55270
	7	RGS6Lε(+GGL)	475	54953
	8	RGS6Lη(+GGL)	460	53319
	9	RGS6Lζ(+GGL)	465	53787
	10	RGS6Lα1(-GGL)	453	52245
	11	RGS6Lα2(-GGL)	435	50155
	12	RGS6Lβ1(-GGL)	448	51870
	13	RGS6Lβ2(-GGL)	430	49781
	14	RGS6Lγ(-GGL)	443	51347
	15	RGS6Lδ(-GGL)	440	51002
	16	RGS6Lε(-GGL)	438	50686
	17	RGS6Lη(-GGL)	423	49051
	18	RGS6Lζ(-GGL)	428	49520
	19	RGS6Sα1(+GGL)	351	40963
	20	RGS6Sα2(+GGL)	333	38873
	21	RGS6Sβ1(+GGL)	346	40588
	22	RGS6Sβ2(+GGL)	328	38499
	23	RGS6Sγ(+GGL)	341	40065
	24	RGS6Sδ(+GGL)	338	39720
	25	RGS6Sε(+GGL)	336	39404
	26	RGS6Sη(+GGL)	321	37769
	27	RGS6Sζ(+GGL)	326	38238
	28	RGS6Sα1(-GGL)	314	36695
	29	RGS6Sα2(-GGL)	296	34606
	30	RGS6Sβ1(-GGL)	309	36320
	31	RGS6Sβ2(-GGL)	291	34231
	32	RGS6Sγ(-GGL)	304	35797
	33	RGS6Sδ(-GGL)	301	35452
	34	RGS6Sε(-GGL)	299	35136
	35	RGS6Sη(-GGL)	284	33501
	36	RGS6Sζ(-GGL)	289	33970
